# Supplementary material for: Short-Term Magnesium Supplementation Has Modest Detrimental Effects on Cycle Ergometer Exercise Performance and Skeletal Muscle Mitochondria and Negligible Effects on the Gut Microbiota: A Randomized Crossover Clinical Trial
Source: Nutrients. 2025 Mar 6;17(5):915. doi: 10.3390/nu17050915 (PMC11901567; doi:10.3390/nu17050915)
Supplement: Supplementary file 1 [file nutrients-17-00915-s001.zip]

Archive with 1 entries (1 files):
- nutrients-3505215-supplementary.pdf
